# Supplementary material for: Distinct Profiles of 50 kHz Vocalizations Differentiate Between Social Versus Non-social Reward Approach and Consumption
Source: Front Behav Neurosci. 2021 Jun 21;15:693698. doi: 10.3389/fnbeh.2021.693698 (PMC8255485; doi:10.3389/fnbeh.2021.693698)
Supplement: Supplementary file 9 [file Table_1.XLSX]

## Sheet: group_comparisons
groups	@2vs.5_2	@2vs.10_2	@2vs.5_5	@2vs.10_10	@5vs.10_5	@5vs.10_10	Juvvs.2_2	Juvvs.2_Juv	Juvvs.5_5	Juvvs.5_Juv	Juvvs.10_10	Juvvs.10_Juv
1	141	107.8	138.84	249.08	95.04	265.08	116.44	296.96	182.12	175.12	375.72	169.28
1	92.76	121.56	151.63	211	98.88	182.32	147.08	262.28	236.68	236.08	480.48	58.44
1	134.16	203.2	238.68	247.16	232.52	178.76	253	133.72	293.96	162.48	365.2	132.16
1	110	99.28	170.16	290.2	49.32	266.44	268.4	204.88	194.4	239.44	417.44	66.48
1	144.6	163.04	144.63	105.44	119.92	259.08	85.64	358.08	115.88	338.88	302.48	218.44
1	0	169.72	0	96.04	138.04	135.92	161.48	183.8	269.2	216.64	500.44	39.68
2	123.8	98	177.16	275.64	45.6	258.2	158.28	278.28	100.12	391	320.32	122.04
2	43.04	94.24	194.56	218.52	94.12	242.64	152.6	331.2	284	210.28	488.28	96.16
2	138.2	139.72	149.52	245.92	237.68	131.48	99.28	298.2	308.36	142.96	441.92	33.16
2	168.64	180.48	218.92	299.32	67.16	336.24	147	294.36	180.04	315.56	409.28	109.32
2	197.2	85.88	144.32	361.64	112.08	299.64	167.32	245.6	151.52	319.32	456.12	56.88
2	167.12	64.84	224.72	285.16	111.68	308.84	161.2	223.08	154.76	262.76	339.88	70.84

## Sheet: bias_sandpaper_arms
Trial	arm_Juv	arm10%	arm5%	arm2%	Sandpaper-juv	Sandpaper-10%	Sandpaper-s5%	Sandpaper-2%
1	130.31	80.586	108.954	81.932	22.28	14.96	27.08	20.32
2	121.59	91.818	71.67	131.28	28.4	2.08	20.64	0.96
3	85.346	128.478	88.258	87.392	20.4	21.52	19.52	11.04
4	107.498	113.814	56.226	138.872	40.48	25.96	23.96	22.96
5	114.518	73.774	109.994	77.772	24.92	22.84	26.64	22.2
6	106.51	80.95	153.102	116.356	36.28	40.72	23.48	22.8
7	92.002	65.454	129.026	86.3	29.84	33.52	21.68	22.56
8	121.642	90.882	98.918	94.256	41.88	35.56	43.16	49.24
9	116.026	70.446	96.786	141.524	26.76	41.88	25.04	27.2
10	101.31	93.274	113.478	80.32	41.24	47.92	35.12	33.8
11	93.146	85.422	122.63	123.688	23.36	25.12	29.6	32.28
12	200.058	116.934	72.554	106.736	20.08	23.68	26.28	24.04

## Sheet: SDT_behavior
animals	condition	days	bigger	smaller		condition	days	bigger	smaller		animals	condition	days	bigger	smaller		animals	condition	days	bigger	smaller			animals	condition	days	bigger	smaller		animals	condition	days	bigger	smaller		animals	condition	days	bigger	smaller		animals	condition	days	bigger	smaller
1	2% vs. 5%	1	49.5355	50		5% vs. 10%	1	73.6088	26		1	2% vs. 5%	2	57.6389	42		1	2% vs. 10%	2	36.3965	64			1	5% vs. 10%	2	63.457	37		1	2% vs. 5%	3	76.875	23		1	2% vs. 10%	3	94.7817	5		1	5% vs. 10%	3	94.0596	6
2	2% vs. 5%	1	62.459	38		5% vs. 10%	1	64.8364	35		2	2% vs. 5%	2	69.1141	31		2	2% vs. 10%	2	85.0378	15			2	5% vs. 10%	2	74.874	25		2	2% vs. 5%	3	86.1216	14		2	2% vs. 10%	3	93.4468	7		2	5% vs. 10%	3	77.9232	22
3	2% vs. 5%	1	63.891	36		5% vs. 10%	1	43.4643	57		3	2% vs. 5%	2	70.1892	30		3	2% vs. 10%	2	78.6317	21			3	5% vs. 10%	2	69.8167	30		3	2% vs. 5%	3	89.1058	11		3	2% vs. 10%	3	72.9051	27		3	5% vs. 10%	3	6.40394	94
4	2% vs. 5%	1	58.0645	42		5% vs. 10%	1	84.3805	16		4	2% vs. 5%	2	64.954	35		4	2% vs. 10%	2	79.7188	20			4	5% vs. 10%	2	88.7744	11		4	2% vs. 5%	3	75.5824	24		4	2% vs. 10%	3	86.0358	14		4	5% vs. 10%	3	90.3159	10
5	2% vs. 5%	1	60.568	39		5% vs. 10%	1	68.3588	32		5	2% vs. 5%	2	62.571	37		5	2% vs. 10%	2	40.7045	59			5	5% vs. 10%	2	68.2726	32		5	2% vs. 5%	3	71.1418	29		5	2% vs. 10%	3	83.9511	16		5	5% vs. 10%	3	69.421	31
6	2% vs. 5%	1	50.1315	50		5% vs. 10%	1	49.6131	50		6	2% vs. 5%	2	53.1613	47		6	2% vs. 10%	2	47.0272	53			6	5% vs. 10%	2	77.3684	23		6	2% vs. 5%	3	61.7592	38		6	2% vs. 10%	3	85.4871	15		6	5% vs. 10%	3	83.8223	16
7	2% vs. 5%	1	60.7304	39		5% vs. 10%	1	84.9901	15		7	2% vs. 5%	2	54.4442	46		7	2% vs. 10%	2	55.1925	45			7	5% vs. 10%	2	78.6372	21		7	2% vs. 5%	3	60.9561	39		7	2% vs. 10%	3	80.0177	20		7	5% vs. 10%	3	86.9067	13
8	2% vs. 5%	1	83.1358	17		5% vs. 10%	1	72.0513	28		8	2% vs. 5%	2	74.4139	26		8	2% vs. 10%	2	67.1332	33			8	5% vs. 10%	2	82.3341	18		8	2% vs. 5%	3	75.0163	25		8	2% vs. 10%	3	96.1834	4		8	5% vs. 10%	3	98.6175	1
9	2% vs. 5%	1	56.1919	44		5% vs. 10%	1	35.616	64		9	2% vs. 5%	2	65.1304	35		9	2% vs. 10%	2	92.635	7			9	5% vs. 10%	2	81.8629	18		9	2% vs. 5%	3	87.6734	12		9	2% vs. 10%	3	92.9311	7		9	5% vs. 10%	3	96.9351	3
10	2% vs. 5%	1	56.8527	43		5% vs. 10%	1	83.3515	17		10	2% vs. 5%	2	58.0036	42		10	2% vs. 10%	2	70.9173	29			10	5% vs. 10%	2	76.5548	23		10	2% vs. 5%	3	73.6792	26		10	2% vs. 10%	3	81.9342	18		10	5% vs. 10%	3	87.0375	13
11	2% vs. 5%	1	43.277	57		5% vs. 10%	1	72.7776	27		11	2% vs. 5%	2	87.6952	12		11	2% vs. 10%	2	70.1025	30			11	5% vs. 10%	2	88.0263	12		11	2% vs. 5%	3	67.0164	33		11	2% vs. 10%	3	90.978	9		11	5% vs. 10%	3	97.6728	2
12	2% vs. 5%	1	58.2387	42		5% vs. 10%	1	73.4424	27		12	2% vs. 5%	2	71.5435	28		12	2% vs. 10%	2	74.3638	26			12	5% vs. 10%	2	65.8847	34		12	2% vs. 5%	3	85.9859	14		12	2% vs. 10%	3	92.4822	8		12	5% vs. 10%	3	91.0802	9
1	2% vs. 10%	1	69.7938	30
2	2% vs. 10%	1	63.4472	37
3	2% vs. 10%	1	54.8805	45
4	2% vs. 10%	1	74.5096	25
5	2% vs. 10%	1	39.2729	61
6	2% vs. 10%	1	36.1379	64
7	2% vs. 10%	1	73.7715	26
8	2% vs. 10%	1	69.8683	30
9	2% vs. 10%	1	63.7693	36
10	2% vs. 10%	1	62.3843	38
11	2% vs. 10%	1	80.8098	19
12	2% vs. 10%	1	81.4743	19
1	5% vs. 10%	1	73.6088	26
2	5% vs. 10%	1	64.8364	35
3	5% vs. 10%	1	43.4643	57
4	5% vs. 10%	1	84.3805	16
5	5% vs. 10%	1	68.3588	32
6	5% vs. 10%	1	49.6131	50
7	5% vs. 10%	1	84.9901	15
8	5% vs. 10%	1	72.0513	28
9	5% vs. 10%	1	35.616	64
10	5% vs. 10%	1	83.3515	17
11	5% vs. 10%	1	72.7776	27
12	5% vs. 10%	1	73.4424	27
1	2% vs. 5%	2	57.6389	42
2	2% vs. 5%	2	69.1141	31
3	2% vs. 5%	2	70.1892	30
4	2% vs. 5%	2	64.954	35
5	2% vs. 5%	2	62.571	37
6	2% vs. 5%	2	53.1613	47
7	2% vs. 5%	2	54.4442	46
8	2% vs. 5%	2	74.4139	26
9	2% vs. 5%	2	65.1304	35
10	2% vs. 5%	2	58.0036	42
11	2% vs. 5%	2	87.6952	12
12	2% vs. 5%	2	71.5435	28
1	2% vs. 10%	2	36.3965	64
2	2% vs. 10%	2	85.0378	15
3	2% vs. 10%	2	78.6317	21
4	2% vs. 10%	2	79.7188	20
5	2% vs. 10%	2	40.7045	59
6	2% vs. 10%	2	47.0272	53
7	2% vs. 10%	2	55.1925	45
8	2% vs. 10%	2	67.1332	33
9	2% vs. 10%	2	92.635	7
10	2% vs. 10%	2	70.9173	29
11	2% vs. 10%	2	70.1025	30
12	2% vs. 10%	2	74.3638	26
1	5% vs. 10%	2	63.457	37
2	5% vs. 10%	2	74.874	25
3	5% vs. 10%	2	69.8167	30
4	5% vs. 10%	2	88.7744	11
5	5% vs. 10%	2	68.2726	32
6	5% vs. 10%	2	77.3684	23
7	5% vs. 10%	2	78.6372	21
8	5% vs. 10%	2	82.3341	18
9	5% vs. 10%	2	81.8629	18
10	5% vs. 10%	2	76.5548	23
11	5% vs. 10%	2	88.0263	12
12	5% vs. 10%	2	65.8847	34
1	2% vs. 5%	3	76.875	23
2	2% vs. 5%	3	86.1216	14
3	2% vs. 5%	3	89.1058	11
4	2% vs. 5%	3	75.5824	24
5	2% vs. 5%	3	71.1418	29
6	2% vs. 5%	3	61.7592	38
7	2% vs. 5%	3	60.9561	39
8	2% vs. 5%	3	75.0163	25
9	2% vs. 5%	3	87.6734	12
10	2% vs. 5%	3	73.6792	26
11	2% vs. 5%	3	67.0164	33
12	2% vs. 5%	3	85.9859	14
1	2% vs. 10%	3	94.7817	5
2	2% vs. 10%	3	93.4468	7
3	2% vs. 10%	3	72.9051	27
4	2% vs. 10%	3	86.0358	14
5	2% vs. 10%	3	83.9511	16
6	2% vs. 10%	3	85.4871	15
7	2% vs. 10%	3	80.0177	20
8	2% vs. 10%	3	96.1834	4
9	2% vs. 10%	3	92.9311	7
10	2% vs. 10%	3	81.9342	18
11	2% vs. 10%	3	90.978	9
12	2% vs. 10%	3	92.4822	8
1	5% vs. 10%	3	94.0596	6
2	5% vs. 10%	3	77.9232	22
3	5% vs. 10%	3	6.40394	94
4	5% vs. 10%	3	90.3159	10
5	5% vs. 10%	3	69.421	31
6	5% vs. 10%	3	83.8223	16
7	5% vs. 10%	3	86.9067	13
8	5% vs. 10%	3	98.6175	1
9	5% vs. 10%	3	96.9351	3
10	5% vs. 10%	3	87.0375	13
11	5% vs. 10%	3	97.6728	2
12	5% vs. 10%	3	91.0802	9

## Sheet: SSPT_behavior
animal	day	condition	juvenile	sucrose	%_juv	%_suc				condition	juvenile_absolute_time	sucrose_absolute_time			condition	juvenile_absolute_time	sucrose_absolute_time			condition	juvenile_absolute_time	sucrose_absolute_time
1	1	j2	296.96	116.44	71.8336	28.1664				j2	296.96	116.44			j5	175.12	182.12			j10	169.28	375.72
2	1	j2	262.28	147.08	64.0707	35.9293				j2	262.28	147.08			j5	236.08	236.68			j10	58.44	480.48
3	1	j2	133.72	253	34.578	65.422				j2	133.72	253			j5	162.48	293.96			j10	132.16	365.2
4	1	j2	204.88	268.4	43.2894	56.7106				j2	204.88	268.4			j5	239.44	194.4			j10	66.48	417.44
5	1	j2	358.08	85.64	80.6995	19.3005				j2	358.08	85.64			j5	338.88	115.88			j10	218.44	302.48
6	1	j2	183.8	161.48	53.2322	46.7678				j2	183.8	161.48			j5	216.64	269.2			j10	39.68	500.44
7	1	j2	278.28	158.28	63.7438	36.2562				j2	278.28	158.28			j5	391	100.12			j10	122.04	320.32
8	1	j2	331.2	152.6	68.458	31.542				j2	331.2	152.6			j5	210.28	284			j10	96.16	488.28
9	1	j2	298.2	99.28	75.0226	24.9774				j2	298.2	99.28			j5	142.96	308.36			j10	33.16	441.92
10	1	j2	294.36	147	66.6939	33.3061				j2	294.36	147			j5	315.56	180.04			j10	109.32	409.28
11	1	j2	245.6	167.32	59.4788	40.5212				j2	245.6	167.32			j5	319.32	151.52			j10	56.88	456.12
12	1	j2	223.08	161.2	58.0514	41.9486				j2	223.08	161.2			j5	262.76	154.76			j10	70.84	339.88
1	1	j5	175.12	182.12	49.0203	50.9797
2	1	j5	236.08	236.68	49.9365	50.0635
3	1	j5	162.48	293.96	35.5972	64.4028
4	1	j5	239.44	194.4	55.1909	44.8091
5	1	j5	338.88	115.88	74.5184	25.4816
6	1	j5	216.64	269.2	44.5908	55.4092
7	1	j5	391	100.12	79.6139	20.3861
8	1	j5	210.28	284	42.5427	57.4573
9	1	j5	142.96	308.36	31.676	68.324
10	1	j5	315.56	180.04	63.6723	36.3277
11	1	j5	319.32	151.52	67.8192	32.1808
12	1	j5	262.76	154.76	62.9335	37.0665
1	1	j10	169.28	375.72	31.0606	68.9394
2	1	j10	58.44	480.48	10.8439	89.1561
3	1	j10	132.16	365.2	26.5723	73.4277
4	1	j10	66.48	417.44	13.7378	86.2622
5	1	j10	218.44	302.48	41.9335	58.0665
6	1	j10	39.68	500.44	7.34652	92.6535
7	1	j10	122.04	320.32	27.5884	72.4116
8	1	j10	96.16	488.28	16.4534	83.5466
9	1	j10	33.16	441.92	6.97988	93.0201
10	1	j10	109.32	409.28	21.0798	78.9202
11	1	j10	56.88	456.12	11.0877	88.9123
12	1	j10	70.84	339.88	17.2478	82.7522

## Sheet: call_frame_per_animal
Animal	Number of Frames with USV call	Task
2	127	SSPT
2	128	SSPT
2	228	SSPT
3	8	SSPT
3	52	SSPT
3	7	SSPT
4	30	SSPT
4	111	SSPT
4	135	SSPT
5	241	SSPT
5	32	SSPT
5	392	SSPT
6	282	SSPT
6	150	SSPT
6	92	SSPT
7	475	SSPT
7	125	SSPT
7	109	SSPT
8	98	SSPT
8	35	SSPT
8	149	SSPT
9	1269	SSPT
9	109	SSPT
9	43	SSPT
2	271	SDT
3	18	SDT
4	33	SDT
5	22	SDT
6	66	SDT
7	10	SDT
8	65	SDT
9	27	SDT
2	239	SDT
3	9	SDT
4	8	SDT
5	57	SDT
6	3	SDT
7	42	SDT
8	62	SDT
9	16	SDT
2	86	SDT
2	143	SDT
3	441	SDT
3	6	SDT
4	4	SDT
4	13	SDT
5	13	SDT
5	20	SDT
6	0	SDT
6	14	SDT
7	43	SDT
7	20	SDT
8	0	SDT
8	31	SDT
9	0	SDT
9	55	SDT

## Sheet: CVS_SDT
Animal	Condition	USV_Prod_H	USV_Prod_L
2	2vs10	0.622514	0.982487
3	2vs10	0.063059	0.332787
4	2vs10	0.126006	0.126403
5	2vs10	0.146438	0.571391
6	2vs10	0.142868	0.346724
7	2vs10	0.271446	0.290267
8	2vs10	0.261462	0.313488
9	2vs10	0.0739264	0.289722
2	5vs10	0.477128	0.352141
3	5vs10	0.0210292	0
4	5vs10	0.0209507	0
5	5vs10	0.0797813	0.0474852
6	5vs10	0.0199161	0.0913827
7	5vs10	0.208054	0.417676
8	5vs10	0.0773479	0
9	5vs10	0.119859	0.118967

## Sheet: CVS_SSPT
Animal	Day	Condition	USV_Prod_J	USV_Prod_S		USV_J2J	USV_J5J	USV_J10J	USV_J2s	USV_J5s	USV_J10s
2	16	Jvs2	0.420394	0.54502		0.420394	0.462452	0.879094	0.54502	0.427932	0.550483
3	16	Jvs2	0.0583823	0.0522461		0.0583823	0.179662	0.030705	0.0522461	0.303698	0.0434831
4	16	Jvs2	0.180546	0.144433		0.180546	0.66212	0.710849	0.144433	0.108323	0.330221
5	16	Jvs2	0.718116	0.521868		0.718116	0.239747	1.03708	0.521868	0	0.542418
6	16	Jvs2	0.863169	0.703862		0.863169	0.619015	0.956626	0.703862	0.372888	0.243934				J	juveneile
7	16	Jvs2	0.953282	0.873635		0.953282	0.448407	0.565626	0.873635	0.599581	0.340238				S	sandpaper
8	16	Jvs2	0.47959	0.125728		0.47959	0.298948	0.919151	0.125728	0.0479047	0.148048
9	16	Jvs2	0.416427	0.159809		0.416427	0.574801	0.382455	0.159809	0.156135	0.180989
2	15	Jvs5	0.462452	0.427932
3	15	Jvs5	0.179662	0.303698
4	15	Jvs5	0.66212	0.108323
5	15	Jvs5	0.239747	0
6	15	Jvs5	0.619015	0.372888
7	15	Jvs5	0.448407	0.599581
8	15	Jvs5	0.298948	0.0479047
9	15	Jvs5	0.574801	0.156135
2	18	Jvs10	0.879094	0.550483
3	18	Jvs10	0.030705	0.0434831
4	18	Jvs10	0.710849	0.330221
5	18	Jvs10	1.03708	0.542418
6	18	Jvs10	0.956626	0.243934
7	18	Jvs10	0.565626	0.340238
8	18	Jvs10	0.919151	0.148048
9	18	Jvs10	0.382455	0.180989

## Sheet: order of actor _SDT_SSPT
									Order of Conditions and an Actor Animal for SDT phase
									Day	condition	Actor		Day	condition	Actor		Day	condition	Actor
									1	2vs5	1		2	2vs10	12		3	5vs10	1
									1	2vs5	2		2	2vs10	11		3	5vs10	2
									1	2vs5	3		2	2vs10	10		3	5vs10	3
									1	2vs5	4		2	2vs10	9		3	5vs10	4
									1	2vs5	5		2	2vs10	8		3	5vs10	5
									1	2vs5	6		2	2vs10	7		3	5vs10	6
									1	2vs5	7		2	2vs10	6		3	5vs10	7
									1	2vs5	8		2	2vs10	5		3	5vs10	8
									1	2vs5	9		2	2vs10	4		3	5vs10	9
									1	2vs5	10		2	2vs10	3		3	5vs10	10
									1	2vs5	11		2	2vs10	2		3	5vs10	11
									1	2vs5	12		2	2vs10	1		3	5vs10	12
									Day	condition	Actor		Day	condition	Actor		Day	condition	Actor
									4	2vs5	12		5	2vs10	1		6	5vs10	12
									4	2vs5	11		5	2vs10	2		6	5vs10	11
									4	2vs5	10		5	2vs10	3		6	5vs10	10
									4	2vs5	9		5	2vs10	4		6	5vs10	9
									4	2vs5	8		5	2vs10	5		6	5vs10	8
									4	2vs5	7		5	2vs10	6		6	5vs10	7
									4	2vs5	6		5	2vs10	7		6	5vs10	6
									4	2vs5	5		5	2vs10	8		6	5vs10	5
									4	2vs5	4		5	2vs10	9		6	5vs10	4
									4	2vs5	3		5	2vs10	10		6	5vs10	3
									4	2vs5	2		5	2vs10	11		6	5vs10	2
									4	2vs5	1		5	2vs10	12		6	5vs10	1
									Day	condition	Actor		Day	condition	Actor		Day	condition	Actor
									7	2vs5	1		8	2vs10	12		9	5vs10	1
									7	2vs5	2		8	2vs10	11		9	5vs10	2
									7	2vs5	3		8	2vs10	10		9	5vs10	3
									7	2vs5	4		8	2vs10	9		9	5vs10	4
									7	2vs5	5		8	2vs10	8		9	5vs10	5
									7	2vs5	6		8	2vs10	7		9	5vs10	6
									7	2vs5	7		8	2vs10	6		9	5vs10	7
									7	2vs5	8		8	2vs10	5		9	5vs10	8
									7	2vs5	9		8	2vs10	4		9	5vs10	9
									7	2vs5	10		8	2vs10	3		9	5vs10	10
									7	2vs5	11		8	2vs10	2		9	5vs10	11
									7	2vs5	12		8	2vs10	1		9	5vs10	12
									Order of conditions, an actor animal and the juvenile for SSPT phase
									Day	condition	Actor	Juvenile	Day	condition	Actor	Juvenile	Day	condition	Actor	Juvenile
									1	Juv vs 5	1	1	2	Juv vs 2	12	2	3	Juv vs 10	1	2
									1	Juv vs 5	2	2	2	Juv vs 2	11	1	3	Juv vs 10	2	3
									1	Juv vs 5	3	3	2	Juv vs 2	10	3	3	Juv vs 10	3	1
									1	Juv vs 5	4	1	2	Juv vs 2	9	2	3	Juv vs 10	4	2
									1	Juv vs 5	5	2	2	Juv vs 2	8	1	3	Juv vs 10	5	3
									1	Juv vs 5	6	3	2	Juv vs 2	7	3	3	Juv vs 10	6	1
									1	Juv vs 5	7	1	2	Juv vs 2	6	2	3	Juv vs 10	7	2
									1	Juv vs 5	8	2	2	Juv vs 2	5	1	3	Juv vs 10	8	3
									1	Juv vs 5	9	3	2	Juv vs 2	4	3	3	Juv vs 10	9	1
									1	Juv vs 5	10	1	2	Juv vs 2	3	2	3	Juv vs 10	10	2
									1	Juv vs 5	11	2	2	Juv vs 2	2	1	3	Juv vs 10	11	3
									1	Juv vs 5	12	3	2	Juv vs 2	1	3	3	Juv vs 10	12	1

## Sheet: dSVS_SDT_SSPT
subtypes_j2	Jvs2	Jvs5	svs10	2vs10	5vs10
ce	0.113379	-0.0616294	0.453937	0.069254	0.115852
ce	0	-0.0880282	-0.042123	0	0
ce	0	0.28746	0.768013	0	0
ce	0.428659	0.304878	2.53261	-1.34695	-0.028885
ce	0.298147	0.641024	0.419257	0	-0.234192
ce	0.166701	-0.228566	0.55074	0.0636537	0.149254
ce	0.065775	0.068306	0.759346	-0.367878	0
ce	0	0.161562	-0.0166778	0.018406	0
sh	-0.0116512	0.179764	0.203889	-0.0543285	-0.0867052
sh	0	-0.264085	0.0100756	0	0.049613
sh	0.0367827	0.251527	0	0.0076864	0.0247117
sh	-0.0137818	0	0.481709	0.10555	0.0552923
sh	0.0376023	0.0948513	0.882653	-0.0113902	0.00782105
sh	0.112528	0.0856475	0.0292991	-0.0430482	-0.0641659
sh	0.197325	0.312376	0.584112	-0.112275	0.0201667
sh	0.135464	0.099757	-0.166778	0.0371889	0.0387597
fl	-0.0796784	-0.419687	-0.23162	-3.64893	1.11906
fl	0	-0.198063	0	-0.434311	0
fl	-0.071736	-0.0944287	-0.145682	0.18161	0
fl	-0.478197	0.050813	0.00950705	0.0314391	-0.0340734
fl	0.82625	0.0864793	1.06921	-0.449566	0.0156421
fl	0.953475	-1.57618	-0.46412	0.178314	-0.0534066
fl	0.0317404	0	0.125882	0.633863	0.121
fl	-0.0465012	0.158428	0.199097	0.0281743	-0.121328
cx	-0.204708	-0.0249457	0.26889	-0.510626	0.0482719
cx	-0.0319591	-0.022007	0	0.0366781	0
cx	0	0.359324	0.0994747	0.0191168	0.0164745
cx	0.829754	0.127033	0.74213	-0.388144	0.0546448
cx	0.644249	0.17947	2.27684	-0.293255	0.0234632
cx	0.245194	-0.193795	-0.0475588	0.051146	-0.426586
cx	-0.0801791	0.068306	0.608616	0.0144739	0.0336112
cx	-0.0606551	0.158428	0.199097	-0.316545	0.0387597
sp	0	0	0	0.19338	0.189565
sp	0	0	0	0	0
sp	0	0	0	0.0286752	0
sp	0.0408247	0	-0.0558815	-0.425034	0
sp	-0.0412755	0.0939211	1.84221	0	0
sp	0.218107	0	0	0	0
sp	0	0	0	0	0
sp	0	0	0	0	0
tr	-0.446877	0.457125	3.24191	-1.54152	-0.722341
tr	-0.0479156	0.0167449	0	-0.577059	0
tr	0.154954	1.93116	1.79469	-0.303348	0
tr	0.97823	0.203252	2.56892	-0.454545	0.00754483
tr	0.144399	0.0939211	0	0	0
tr	0.148407	0.762394	1.16517	-0.363823	-0.550927
tr	1.2278	0.254066	4.61751	-0.228366	0.0134445
tr	0.406392	1.36483	0.448227	-0.576644	0.0310078
tj	0.0453515	0.154083	0.170648	0	0
tj	0	0	0	-0.0207641	0
tj	0	0.574919	0.319148	0	0
tj	0.0408247	0	0.659413	0	0
tj	0.189681	0	0	0	0
tj	-0.628651	0.0347705	0	0	0
tj	0.021925	0	0.116822	0	0
tj	0.103788	0	0	0	0
ftc	-0.136681	-0.0763068	-0.121528	-0.0890592	-0.0095316
ftc	0	0.170794	0	0	0
ftc	0	0	0.103466	0	0
ftc	0	0	-0.0106125	0	0
ftc	-0.727134	0.386847	0.573055	0	0
ftc	0.65503	0	0.0161355	0	0
ftc	0.04385	0	0	0	0
ftc	0.415153	0.190114	0.24913	0	0
